# Supplementary material for: A Single-Tube HNB-Based Loop-Mediated Isothermal Amplification for the Robust Detection of the Ostreid herpesvirus 1
Source: Int J Mol Sci. 2020 Sep 9;21(18):6605. doi: 10.3390/ijms21186605 (PMC7555478; doi:10.3390/ijms21186605)
Supplement: Supplementary file 1 [file ijms-21-06605-s001.zip]

Archive with 7 entries (7 files):
- Supplementary materials-8.9.20/Figure S1.tif
- Supplementary materials-8.9.20/Figure S2.tif
- Supplementary materials-8.9.20/Figure S4.tif
- Supplementary materials-8.9.20/FigureS3.tif
- Supplementary materials-8.9.20/Table S1.docx
- Supplementary materials-8.9.20/Table S2.xlsx
- Supplementary materials-8.9.20/Table S3.docx
