# Supplementary material for: A Single-Tube HNB-Based Loop-Mediated Isothermal Amplification for the Robust Detection of the Ostreid herpesvirus 1
Source: Int J Mol Sci. 2020 Sep 9;21(18):6605. doi: 10.3390/ijms21186605 (PMC7555478; doi:10.3390/ijms21186605)
Supplement: Supplementary file 1 [file ijms-21-06605-s001.zip › Supplementary materials-8.9.20/Table S2.xlsx]

## Sheet: FIP
	Table S2. Secondary structures of FIP primer
	Primer OsHV-1-FIP
1	/ACGGGTTTATGTTGACC 5'	Moderate
	| |||
	\TGCCCTTTTGAGGCACATTCCATTTCCCT 3'
2	/ACGGGTTTATGTTGACC 5'	Moderate
	| |||
	\TGCCCTTTTGAGGCACATTCCATTTCCCT 3'
3	/TTCCCGTACGGGTTTATGTTGACC 5'	Moderate
	T |||
	\TGAGGCACATTCCATTTCCCT 3'
4	/ACGGGTTTATGTTGACC 5'	Weak
	||||
	\TGCCCTTTTGAGGCACATTCCATTTCCCT 3'
5	/TTTCCCGTACGGGTTTATGTTGACC 5'	Weak
	| |||
	\TGAGGCACATTCCATTTCCCT 3'
6	/GTTGACC 5'	Weak
	| |||
	\TATTTGGGCATGCCCTTTTGAGGCACATTCCATTTCCCT 3'
7	/TTACACGGAGTTTTCCCGTACGGGTTTATGTTGACC 5'	Weak
	C |||
	\CATTTCCCT 3'
8	/TTTCCCGTACGGGTTTATGTTGACC 5'	Weak
	| |||
	\TGAGGCACATTCCATTTCCCT 3'
9	/TTCCCGTACGGGTTTATGTTGACC 5'	Weak
	T |||
	\TGAGGCACATTCCATTTCCCT 3'
10	/GTACGGGTTTATGTTGACC 5'	Very Weak
	C |||
	\CCTTTTGAGGCACATTCCATTTCCCT 3'
11	/TTTCCCGTACGGGTTTATGTTGACC 5'	Very Weak
	T |||
	\GAGGCACATTCCATTTCCCT 3'

## Sheet: BIP
	Table S2. Secondary structures of BIP primer
	Primer BIP
1	/CCCTTTTCGGTTTAACTTACGGACGGACT 5'	Weak
	| ||||
	\CAGAAACAGGTCACAG 3'
2	/TTCGGTTTAACTTACGGACGGACT 5'	Weak
	T |||
	\TCCCCAGAAACAGGTCACAG 3'
3	/CGGTTTAACTTACGGACGGACT 5'	Very Weak
	T |||
	\TTTCCCCAGAAACAGGTCACAG 3'
4	/TTTCGGTTTAACTTACGGACGGACT 5'	Very Weak
	T |||
	\CCCCAGAAACAGGTCACAG 3'
5	/TTACGGACGGACT 5'	Very Weak
	C|||
	\AATTTGGCTTTTCCCCAGAAACAGGTCACAG 3'
